# Supplementary material for: Open versus Minimally Invasive Partial Nephrectomy: Trends and Outcomes from a Wide National Population-Based Database
Source: J Clin Med. 2024 Sep 14;13(18):5454. doi: 10.3390/jcm13185454 (PMC11431951; doi:10.3390/jcm13185454)
Supplement: Supplementary file 1 [file jcm-13-05454-s001.zip]

Archive with 1 entries (1 files):
- jcm-3124986-supplementary.pdf
